# Supplementary material for: Characterization of Pulse-Containing Cakes Using Sensory Evaluation and Instrumental Analysis
Source: Foods. 2024 Nov 8;13(22):3575. doi: 10.3390/foods13223575 (PMC11592933; doi:10.3390/foods13223575)
Supplement: Supplementary file 1 [file foods-13-03575-s001.zip]

Archive with 1 entries (1 files):
- foods-3237055-supplementary.pdf
